# Supplementary material for: Potential Blood Biomarkers for Diagnosing Periprosthetic Joint Infection: A Single-Center, Retrospective Study
Source: Antibiotics (Basel). 2022 Apr 11;11(4):505. doi: 10.3390/antibiotics11040505 (PMC9030667; doi:10.3390/antibiotics11040505)
Supplement: Supplementary file 1 [file antibiotics-11-00505-s001.zip]

Archive with 1 entries (1 files):
- antibiotics-1629538-supplementary.pdf
